# Supplementary material for: Impact of a fixed price system on the supply of institutional long-term care: a comparative study of Japanese and German metropolitan areas
Source: BMC Health Serv Res. 2014 Feb 1;14:48. doi: 10.1186/1472-6963-14-48 (PMC3937099; doi:10.1186/1472-6963-14-48)
Supplement: Additional file 3 — “Correlation matrix for analysis of supply of private nursing homes in Tokyo 2008 (title)” presenting the bivariate correlations as supplementary information to multiple regression analysis. [file 1472-6963-14-48-S3.xlsx]

## Sheet: matrix_jpnh_08
Additional file 3. Correlation matrix for analysis of supply of private nursing homes in Tokyo 2008 (n=47)
	Overall bed-densitya of PNH 2008	Average facility size	LTA land price	LTA wage of elderly care nurse	LTA bed-densitya of IF	LTA % elderlyb	LTA % growth rate of elderlyb	LTA residential tax	LTA % elderlyb needing LTC
Average facility size	0.46***
LTA land price	-0.224736	0.038201
LTA wage of elderly care nurse	-0.40**	-0.211109	0.58***
LTA bed-densitya of IF	-0.080616	-0.30*	-0.55**	-0.179383
LTA % elderlyb	-0.31*	0.089579	0.39**	0.237844	-0.193154
LTA % growth rate of elderlyb	0.186809	0.11655	-0.71***	-0.54***	0.40**	-0.57***
LTA residential tax	-0.116316	0.050677	0.89***	0.55***	-0.34*	0.133753	-0.49***
LTA % elderlyb needing LTC	0.203931	0.256005	0.61***	0.29*	-0.56***	0.33*	-0.60***	0.50***
LTA growth rate of elderlyb needing LTC	0.34*	-0.015185	-0.39**	-0.175479	0.227434	-0.32*	0.36*	-0.238802	-0.186463
NOTE:
* p<0.05; ** p<0.01; *** p<0.001
a: Bed-density: number of beds per 1000 elderly adults aged 65 and over.
b: Elderly persons: those aged 65 and over.
