# Supplementary material for: Impact of a fixed price system on the supply of institutional long-term care: a comparative study of Japanese and German metropolitan areas
Source: BMC Health Serv Res. 2014 Feb 1;14:48. doi: 10.1186/1472-6963-14-48 (PMC3937099; doi:10.1186/1472-6963-14-48)
Supplement: Additional file 4 — “Correlation matrix for analysis of change in supply of institutional facilities in Tokyo 2002-2010 (title)” presenting the bivariate correlations as supplementary information to multiple regression analysis. [file 1472-6963-14-48-S4.xlsx]

## Sheet: matrix_jif_2_10
Additional file 4. Correlation matrix for analysis of change in supply of institutional facilities in Tokyo 2002-2010 (n=51)
	Chage in bed-densitya of IF	Average size of new facilities	LTA land price	LTA wage of elderly care nurse	Initial bed-densitya of IF	LTA bed-densitya of PNH	Densitya of subsidized new beds	LTA % elderlyb	LTA growth rate of elderlyb	LTA residential tax	LTA % elderlyb needing LTC
Average size of new facilities	0.199457
LTA land price	0.51***	-0.175801
LTA wage of elderly care nurse	-0.018089	-0.010212	0.37*
Initial bed-densitya of IF	-0.84***	-0.093412	-0.38**	0.087401
LTA bed-densitya of PNH	0.016086	-0.162816	-0.253169	-0.45**	-0.224654
Densitya of subsidized new beds	0.41**	-0.055815	0.60***	0.104724	-0.253305	-0.232017
LTA % elderlyb	0.131679	0.081286	0.40**	0.179752	0.135614	-0.30*	0.31*
LTA growth rate of elderlyb	-0.35*	0.028937	-0.57**	-0.36*	0.148816	0.253464	-0.19113	-0.62***
LTA residential tax	0.41**	-0.195424	0.91***	0.46***	-0.30*	-0.183936	0.56***	0.237464	-0.50***
LTA % elderlyb needing LTC	0.58***	-0.09119	0.65***	0.123208	-0.60***	0.200425	0.31*	0.24817	-0.59***	0.60***
LTA growth rate of elderlyb needing LTC	-0.32*	-0.204306	-0.40**	-0.143551	0.080088	0.215746	-0.176035	-0.56***	0.58***	-0.31*	-0.37*
NOTE:
* p<0.05; ** p<0.01; *** p<0.001
a: Bed-density: number of beds per 1000 elderly aged 65 and over.
b: Elderly persons: those aged 65 and over.
